# Supplementary material for: Self-Raman 1176 nm Laser Generation from Nd:YVO4 Crystal by Resonator Cavity Coating
Source: Materials (Basel). 2023 Feb 10;16(4):1497. doi: 10.3390/ma16041497 (PMC9964753; doi:10.3390/ma16041497)
Supplement: Supplementary file 1 [file materials-16-01497-s001.zip]

Archive with 1 entries (1 files):
- materials-2180180-supplementary.pdf
